# Supplementary material for: Rethinking the impostor phenomenon: An umbrella review of concept, context and interventions
Source: Med Educ. 2025 Oct 28;60(6):607–24. doi: 10.1111/medu.70076 (PMC13129615; doi:10.1111/medu.70076)
Supplement: Supplementary file 2 — Data S2. Supporting Information. [file MEDU-60-607-s001.xlsx]

## Sheet: Complete extraction data 
First author	Journal	Title	Publication year	Review objectives/questions	Review questions	Study design	Eligibility criterias	Population characteristics (age, gender, profession, position within the profession, country)	Key outcomes assessed in the reivew	Language of the publications included	study designs included in the review	Data extraction methods (nb reviewers	Key themes for the search strategy	Search strategy; librarian?	Databases searched	number of studies included in the review	Country of origin of studies included	Designs of the included studies	type of intervention and strategies described	measurment scales	nb participants	Effect	CI	Summary of key findings	Conclusions	Significance / direction	Quality appraisal	Apraisal instruments used in the review	Risk of Bias: AMSTAR 2	JBI Critical appraisal checklist	Hetereogeneity	Funding sources
Siddiqui	BMC medical education	Educational interventions for imposter phenomenon in healthcare: a scoping review.	2024	Explore educational interventions designed to empower high-achieving individuals with the tools they need to confront IP	1) What educational have been developed to address IP and how have they been designed and evaluated? 2) What is currently being done to address IP, What is successful? What are the gaps?	Scoping review	Studies reporting interventions for IP, Exclusion of syndromes that mimic IP such as Capgras, and studies focusing on the prevalence and eliciting only recommendation. All interventions without explicit mention of IP.	All	Interventions aimed at reducing IP	Not mentionned	All study designs	1 reviewer, 20% cross-checking	Impostor/Imposter phenomenon and Interventon	Independant librarian	MEDLINE (Ovid), SCOPUS, Web of Science, and PsycINFO, google scholar + reference lists of included articles	17	Canada, USA, UK, austria	Descriptive, qualitative, interventional studies, including one randomized controlled trial	Group intervention: Group psychotherapy (Gestalt)/ online training module to raise awareness of IP and provide coping strategies/ Workshops (participant self-reflection and group discussion on IP experiences and coping skills with a facilitator / mask making workshop / Interactive activity "The many whos I am" / communication exercises / Bowens Family system theory (differencation from family); 3…	YIS, CIPS	NA	NA	NA	Two types of educational interventions: Individual (Coaching, reflecitve jounraling) and group-based (including group psycho-therapy, interactive workshops and online training module). The workshop were the most popular with self-reflection and group-guided exercises	There is a potential for combination of individual and group-based interventions utilising individual, peer and institutional strategies to create a supportive environment and promote well-being and success of professional experiencing IP.	There is a need for reporting of more objective measures and longitudinal assessment with high-quality methodology using RCT designs to assess the effectiveness of interventions. Moreover, in-depth qualitative assessment to explore participants experience may also be useful.	No evidence of critical appraisal was found in the methods or results sections.	None	Not applicable	Moderate (9/11)	Not assessed	None
Para	Frontiers in psychology	Interventions addressing the impostor phenomenon: a scoping review.	2024	Map the range of interventions that have been conducted to address IP among individuals experiencing it in a professional context,	1) What types of studies and methodologies have been undertaken to explore interventions addressing IP expressed in occupational contexts? 2) What are the modalities and characteristics of these interventions? 3) What are the effects of these interventions?	Scoping review	Studies reporting interventions on IP in work-related or intenship situation in adults, professional or students working in a professional context (e.g. internship)	Adults, professionals or students working in a professional context	identify concepts, sources and gaps associated with current knowledge, regardless of the study design	English, French	All study designs	2 independant reviewers (3rd for disagreement)	Impostor syndrome, impostor phenomenon, Impostor Experience, Fraud Syndrome, Impostorism AND Intervention, Therapy, Counseling, Rehabilitation, Management	Independant librarian	APA PsycArticles, APA PsychINFO, Business Source Complete, PubPsych, Scopus and Medline	31	NA	Randomized controlled trials, pre-experimental, cross-sectional, descriptive and interpretative phenomenological qualitative studies	Counseling: Coaching; clinical supervision, peer and support groups // Training; These can be either individual or group and take one or more sessions. Some addressed more than IP, and other IP specifically	CIPS, YIS	NA	NA	NA	The characteristics of the studies, the interventions described and the effects of those interventions identified in the literature are heteogeneous. Two major types of interventions emerges: training and counseling. The effect of the interventions varies according to the evaluation methodology used.	Recognizing and educating individuals regarding the various manifestations of IP and offering support in a group context appear to be effective interventions. New interventions could explore psychosocial and education influence and the impacte of the immediate environment on IP-related beliefs.	Future research should fill the gap between the small number of scientific studies and the abundant lay literature on IP. Should use more rigorous methodology in terms of variable measurement (e.g., systematic pre- and post-intervention measurements of the variables studied) and ensure that robust research designs are used (e.g., experimental or quasi-experimental designs).	No evidence of critical appraisal was found in the methods or results sections.	None	Not applicable	Moderate (8/11)	Not assessed	None
Hsu	BMC medical education	The effectiveness of online educational interventions on impostor syndrome and burnout among medical trainees: a systematic review.	2024	Assess the impact of online educational intervention on IS and burnout among medical learners.	1) What is the effectiveness of online interventions on impostor phenomenon?	Systematic review	Studies reporting an online interventions for IP or burnout, specifically targeting the population of medical students, residents, and fellows.	Medical students, residents, fellows	Severity of IS, assessed using validated instruments such as the Young Impostor Syndrome Scale; Burnout levels, evaluated through validated metrics including, but not limited to, the Professional Fulfillment Index and Maslach Burnout Inventory	All languages	All study designs	2 independent reviewers	Impostor syndrome and/or burnout; Education, medical education, resident; online intervention, web-based, distance learning or e-learning	No	PubMed, Cochrane Library, Embase, Scopus and PsyInfo	6	USA, Canada, UK	Randomized controlled trials, qualitative study, mixed-methods study	3 coaching sessions, web-based group-coaching program, providing online wellbeing resources, 2hrs online group workship and on-to-one coaching calls	YIS, MBI, OLBI, PFI	NA	NA	NA	Studies were of high methodological quality, interventions varied including group coaching, workshops, provision of educational resources. Two RCT demonstrated redution in IP after online interventions. Results for burnout are equivocal although some studires reported improved EE.	There is potential for an expansion of evidence-based online intervetions that support future physicians throught their education and career	Future research is required to explore the potential in developing online interventions that foster self-compassion and mental well-being among medical learners	MERSQI criterias ( Medical Education Research Study Quality Instrument )	MERSQI; high quality of studies with high MERSQI scores	Critically Low quality review	High (10/11)	High heterogeneity of study design	Supported by Taiwan university
Bravata	Journal of General internal medicine	Prevalence, Predictors, and Treatment of Impostor Syndrome: a Systematic Review	2019	Evaluate the evidence on the prevalence, predictors, comorbidities, and treatment of impostor syndrome.	NA	Systematic review	Peer-reviewed studies eligible for inclusion if they reported data on the prevalence, comorbidities, or treat- ment of impostor syndrome. We excluded studies that were only reported as dissertations, validations of scales to identify impostor syndrome, described dementia- or delirium-based syndromes, or reported cases of legal fraud, impostor drugs, Munchausen’s, or Munchausen’s by proxy.	All	What is the prevalence, predictors and treatments of IP	English	All study designs	2 independent reviewers	Impostor phenomenon, impostor syndrome	No	Medline, Embase, and PsycINFO and lay literature	62	USA, Canada, Austria, Australia/New Zealand, Germany, Iran, UK, Belgium, Korea	Cross-sectional observational studies, qualitative studies (semi-structured interviews), one experimental study, and one longitudinal study	Group-therapy, validation of doubts and fears, addresing fears of failure	CIPY, HIPS, YIS, PFS, Leary	NA	NA	NA	Study variables (e.g., purpose of the study, study methodology, treatments provided); participant variables (e.g., demographics, professional setting); diagnostic tools used to assess for impostor symptoms, outcome variables (e.g., workplace performance, reductions in comorbid conditions); and pre-defined quality variables (e.g., human subjects approval, response rates reported).	Clinicians and employers should be mindful of impostor phenomenon due to its high prevalence and take steps to assess for impostor feelings and common comobidities.	Literature lacks thoughtful evaluation of treatments of impostor feelings	No evidence of critical appraisal was found in the methods or results sections.	None	Critically Low quality review	Low (6/11)	High heterogeneity of study design	Funded by Crossover health
Yang	International Journal of Evaluation and Research in Education	A systematic review of impostor syndrome in higher education	2024	Understand IP in higher education (pregraduate, postgraduate and faculty members)	NA	Systematic review	Studies published between 2019 and 2024 to focus on the most recent understanding of impostor syndrome	Undergraduate students, postgraduate students, faculty members (academic staff)	Not specifically stated. Involve level in higher education, demographic factors and treatment	English	Qualitative, Quantitative, Mixed-methods	Not reported	“impostor syndrome”, “imposter syndrome”, “impostor phenomenon”, “imposter phenomenon”, “higher education”, “postgraduate students”, “graduate students”, “master students”, “PhD students”.	No	SpringerLink, Taylor and Francis, MDPI, SAGE, ScienceDirect, Web of Science, Scopus, Google Scholar, PubMed and ResearchGate	37	United States, China, the United Kingdom, Canada, Pakistan, Spain, Finland, Russia, Romania, Bangladesh, Saudi Arabia, and Israel	Quantitative studies, mixed-methods studies, and qualitative studies	Hypothetical: Emotional support and external resources education for students. Strenghtening resilience of teachers may be a way to mitigate job satisfaction. Comprehensive approach combining individual-focused interventions and broader systemic changes.	NA	NA	NA	Na	Impostor phenomenon is prevalent at all stages of higher education and is closely linked to pressure and social anxiety. Students often worry about underperforming or failing to be accepted by their peers. IP affects both males and females but some studies indicate that female are more likely to report frequent or intense IP. Competition and high-achivement standards increase IP experience. Margi…	Several factors contribute to the development of IP and the syndrome can negatively impact academic performance .	Further research is needed to better understand the underlying mechanisms and effective strategies for addressing IP in higher education	No evidence of critical appraisal was found in the methods or results sections.	None	Critically Low quality review	Low (6/11)	Not assessed	No mentions of funding
Gottlieb	Medical Education	Impostor syndrome among physicians and physicians in training: A scoping review	2019	Map the literature on IP among practicing physicians and physicians in training and identify gaps requiring future research.	1) What proportion of studies acknowledge, assess or address IS among physicians and physicians in training?"	Scoping review	Manuscripts were included if they specifically discussed IS among medical students, resident physicians or attending physicians. Studies that did not discuss or assess IS in these populations were excluded.	medical professionals (medical students, resident physicians, and attending physicians)	Explore IS among physicians and physicians in training	All languages	All study designs	2 independant reviewers	Impostor phenomenon, impostor syndrome	Independant librarian	EMBASE, MEDLINE, CINAHL (Cumulative Index to Nursing and Allied Health Literature), PsycINFO, Web of Science, MedEdPORTAL, Google Scholar, the Cochrane Database of Systematic Reviews and the Cochrane Central Register of Controlled Trials	18	USA, Canada, Malaysia, Iran, Pakistan, India, Nigeria	Cross-sectional survey studies, qualitative studies, perspective articles, and one narrative review	NA	CIPS, YIS	NA	NA	NA	The key findings include: Most studies reported rates of IS ranging from 22% to 60% among medical students, and 33% to 44% among resident physicians. Factors associated with higher rates of IS include gender (women at higher risk), low self-esteem, and institutional culture, while social support, validation of success, and personal/shared reflections were protective. Most studies demonstrated tha…	Severity of impostor phenomenon is a fact. Future research should aim to determine which interventions are effective in lowering the feelings of impostorism	The review provides valuable insights and identifies areas for future research, such as the need for validated assessment tools and a better understanding of risk/protective factors, especially among underrepresented minorities.	NA	None	Not applicable	Moderate (8/11)	Not assessed	None
Judie	Respiratory care education annual	Prevalence and Factors of Imposter Syndrome Among Health Science Students: A Scoping Review	2022	Identify the prevalence of IS occurrence, contributing factors, and opportunities for future research among health science students	1) As health science students experience intense pressure to achieve, does imposter syndrome develop? 2) What factors contribute to the development of this phenomenon?	Scoping review	Full text, examined imposter syndrome in university-based health science students at the undergraduate or graduate level; Including quantitative and qualitative exploration of IP Exclusion criteria: no validated survey instrument.	Health science students at post or undergraduate level	Prevalence of imposter syndrome, factors contributing to imposter syndrome	English	All study designs	2 independant reviewers	"imposter syndrome," "impostor syndrome," "imposter phenomenon," "imposter syndrome medical students," or "imposter syndrome college students".	No	PubMed, CINAHL, and Google Scholar.	16	USA, Grenada, Nepal.	Quantitative and qualitative studies	NA	CIPS, YIS	NA	NA	NA	Prevalence of Imposter Syndrome: Depending on the screening tool used, the prevalence of imposter syndrome ranged from 29.5% to 51% among health science students. P. 4 Contributing Factors: 100% of the reviewed studies showed a strong relationship between psychological traits and the development of imposter syndrome. The key factors included anxiety, depression, low self-esteem, poor self-efficac…	2. Burnout levels, evaluated through validated metrics including, but not limited to, the Professional Fulfillment Index and Maslach Burnout Inventory [24–26]. (HSU effectiveness , P. 3)	The scoping review identified a significant prevalence of imposter syndrome among university-level health science students, ranging up to 50% in some studies. The review also highlighted the strong association between imposter syndrome and various psychological factors, such as anxiety, depression, low self-esteem, and perfectionism. The authors conclude that further research is warranted to bett…	No discussion of limitations, no table summarizing included studies	None	Not applicable	Moderate (9/11)	Not assessed	No mention of funding
Yaffe	American Journal of Family Therapy	The Association between Familial and Parental Factors and the Impostor Phenomenon—A Systematic Review.	2023	Summarize what is known on the familial/parental influence on IP and identify gaps for future research	NA	Systematic review	The studies included in the recent systematic review met the following criteria: peer-reviewed journal ; studies using self-report, valid questionnaires for measuring any sort of parenting and parent-child relationship aspects. ; Studies using self-report, valid questionnaires for measuring any form. Studies with statistical evidence for the association between parental aspects (or parent-child r…	all	Deepen the understanding of the impostor phenomenon's etiology, particularly its familial and parental contexts.	English	Quantitative designs	Not described	Impost* syndrome’ (OR ‘impost* phenomenon’) OR ‘imposterism’ (OR impostorism) OR fraud syndrome OR ‘impost* experience’ OR ‘impost* feelings’ AND ‘parent*’ OR ‘mother’ OR ‘father’ OR ‘maternal’ OR ‘paternal’ OR ‘family’ OR ‘familial’ (OR ‘marital’)	No	PsychInfo, web of science, scopus	13	USA, UK, Canada, and Australia, one study each, and Israel	Cross-sectional studies, with one longitudinal study	NA	CIPS, Harvey	NA	NA	NA	All four forms of familial/parental factors identified in these studies (parental rearing styles, attachment styles, maladaptive parenting, and familial achievement orientation) were generally found to be moderately correlated with the impostor phenomenon. The prominent group of studies deals with the link between parental rearing styles, with 7 studies showing somewhat consistent associations be…	All four forms of familial/parental factors identified in these studies (parental rearing styles, attachment styles, maladaptive parenting, and familial achievement orientation) were generally found to be moderately correlated with the impostor phenomenon. P. 538 The prominent group of studies deals with the link between parental rearing styles, with 7 studies showing somewhat consistent associat…	Emotionally distant, overcontrolling and over demanding parenting contribute to IP. Early intervention in family dynamics may help decrease IP. More longitudinal studies with a launching point during adolescence are needed to validate the existing cross-sectional evidence.	NA	NA	Critically Low quality review	Low (5/11)	Not assessed	No mention of funding
Gullifor	Journal of Organizational Behavior	The impostor phenomenon at work: A systematic evidence-based review, conceptual development, and agenda for future research	2023	Synthesize the conception of IP in the literature, map IP trait and state nomological work, gaps in the study of IP	1) What do we know about the IP experience in the workplace?	Systematic review	Pulications and dissertations or theses (exluded: non-scholarly articles) ; must include IP and be relevant to the workplace, exclusion of student only samples,	Working adults in general	Conceptualization of IP, field of study, treatment of IP, measurment of IP, nomological networks	Not mentionned, all?	All study designs	1 reviewer with 20% cross-check (2 reviewers did each half of the studies, and 20% was checked by 3 authors, consensus for disagreement).	“impostor phenomenon,” “imposter phenomenon,” “impostor syndrome,” “imposter syndrome,” “impostorism,” and “imposterism”	No	Web of Science, EBSCO (including Business Source Complete and PsycINFO), ABI Inform, and ProQuest Dissertations and Theses Global.	188	USA, UK, Germany, Canada, South Africa	Cross-sectional survey studies, qualitative studies, experimental, and diary/experience sampling studies	NA	CIPS, Harvey, Leary, Measured without scales	NA	NA	NA	The document-level analysis revealed that IP has been most often called a "phenomenon", with the Clance and Imes (1978) conceptualization being the most widely used (difference with Harvey Impostor syndrome conceptualization). However, over half of the studies lacked a clear theoretical framework. The study-level analysis showed that IP has been predominantly treated as a trait-like construct (en…	A lack of clear conceptualization pertains from having high-quality research. There is a need to research state IP, as trait IP has been more studied.	Methodological rigor and the use of trait and state theories can help guide futures research	Lack of methodological rigor, no appraisal instruments	None	Critically Low quality review	Moderate (9/11)	Not assessed	No mention of funding
Edwards-Maddox	Journal of clinical nursing	Burnout and impostor phenomenon in nursing and newly licensed registered nurses: A scoping review.	2023	Understand IP in the nursing profession and the prevalence and severity of burnout among nurses	1) What is the prevalence and severity of IP among nurses? 2) What is the prevalence and severity of burnout in newly licensed nurses? 3) What factors contribute to burnout in newly licensed nurses	Scoping review	Peer-reviewed literature on IP in nurses and burnout in newly licensed nurses, excluded books, theses, case studies, dissertations, commentary and editorial reviews.	Nurses for IP; newly licensed nurses	Prevalence and severity of burnout and of impostor syndrome	English	All study designs	1 reviewer, 20% cross-checking	Free text and MeSH imposter syndrome, impostorism, fraud, burnout, novice, new graduate, early career and first year	Independant librarian	PubMed, CINAHL, and Psychinfo	18	USA, Canada, Japan, UK, Sweden, Australia, China and Jordan	Quantitative studies, some qualitative studies, and one mixed-methods study	NA	CIPS	482 in the 5 studies	NA	NA	All studies assessing IP are cross-sectional survey usign the CIPS. The prevalence of IP in nursing ranged from 36% to 75% depending on the study. The mean CIPS scores reported for nursing students ranged from 57 to 60. Factors contributing to IP: IP was associated with the period of adjustment and transition to nursing practice, the experience and the amount of clinical hours. Higher levels of n…	There is a gap in the literature on IP, Fostering a good sens of belonging could help alleviate feelings such as IP and burnout in nurses	Nurses are increasingly leaving the profession and feelings of inadequacy such as impostor phenomenon and burnout may increase this phenomenon. Fostering an supportive culture and a sense of belonging may and wellness interventions may help.	None	None	Not applicable	Moderate (8/11)	Not assessed	None
Peng	Frontiers in psychology	The Impostor Phenomenon Among Nursing Students and Nurses: A Scoping Review.	2022	Understand the evidence relating to IP in the nursing field	1) What evidence is there to identify, assess, and resolve/overcome the IP among nursing students and nurses? 2) What are the gaps in the evidence base?	Scoping review	Original research on IP in nursing students or nurses as the research subjects, Documents that did not discuss IP or opinions or debate articles were also excluded.	Studies whose subjects were healthcare attendees (HCAs) or certified nursing assistants (CANs/CNAs) were excluded.	Prevalence, factors related to IP and coping strategies (ways to overcome)	English	All study designs	2 independant reviewers	impostor syndrome/imposter syndrome/impostor phenomenon/imposter phenomenon/impostorism/imposterism and nurse*/nursing personnel/registered nurses/registered nurse*	No	Embase, PubMed, CINAHL (EBSCO), Cochrane Library, Web of Science, and ProQuest.	11	USA, Australia	Cross-sectional survey survey studies, with two qualitative studies	Implementing IP awareness into existing programs (Haney)	CIPS, HIS (harvey)	NA	NA	NA	Most of the studies were surveys using either the CIPS or the HIS. IP was prevalent amont 19.3 to 100% of nurses, with the largest study having 86%. Gender and Race were not factors significantly associated with IP in these studies, however low-confidence and self-esteem was. In this review, IP was conceptualized as a trait (stable feeling that does not change with situtations). Two studies sugge…	The gold standard for IP assessment is not established. Therefore the assessment of IP lacks uniformity and the dimensions of IP are not well described. Nursing has given scarce attention fon the IP The lack of gender and race effect may be dure to an unbalanced sampling (nurses are rather women)	This scoping review identifies the existing literature on the IP among nursing students and nurses and identifies the gaps in the current research. We expect that follow-up studies will consider this review to be a starting point for conducting valuable research on the IP among nursing students and nurses.	None	None	Not applicable	Moderate (9/11)	Not assessed	Fund for post-graduate education
Mak	Frontiers in psychology	Impostor Phenomenon Measurement Scales: A Systematic Review.	2019	Systematically report and identify self-report measure instruments of impostor phenomenon, assess their psychometric properties presented in validation studies; discuss the conceptualization of the construct against an evaluation of the usefulness of the identified measures, ascertain whether a gold standard measure of IP exists	NA	Systematic review	Peer-reviewed articles and unpublished dissertations with original quantitative research study that developed, validated or investigated the psychometric properties of self-report measures and sampled adolescent or adult population. Exclusion of Child or non-peer reviewed journals	Adult and adolescent	Psychometric properties	English	Designs that validated, developed or investigated IP measurment scales	2 independant reviewers	Impostor phenomenon, self-report measures and validation	No	PsycINFO, Web of Science, Business Source, Scopus, Proquest, Cochrane database of systematic review.	18	Not reported	Quantitative validation studies	NA	CIPS, Harvey, Leary, Percieved fraudulence scale	NA	NA	NA	Assessment of scales guided by standards for educational and psychological testing (American educational research education) and criterias for adequacy of psychometric and scoring system (Terwee 2007). Over the 18 studies, 11 CIPS, 5 HIS, 1 PFS, and 1 LIS. Extensive variability in the methodological quality of impostorism validation studies currently exists. The conceptualization of impostor phen…	There is a need for a more thorgough validation of existing scales and the establishment of a gold standard to increase the quality of reporting of impostor phenomenon.	More studies need to be done with rigorous validity to test IP scales, their validity varies accross context. There is no gold standard yet.	Standards for educational and psychologic testing (American Educational Research association) and criteria for adequacy of psychometric preoperties and scoring system (Terwee)	cf. quality appraisal	Low quality review	High (10/11)	Discussion of heterogeneity	No mention of funding
Price	Current Research in Behavioral Sciences	Gender differences in impostor phenomenon: A meta-analytic review	2024	Quantify the gender difference in Impostor phenomenon	1) How large is the difference on average? 2) How much does it vary accross studies? 3)What study characteristics are associated with larger or smaller differences? 4)Has the difference decreased over time? 5)Are there any conditions under which men score higher?	Systematic review and meta-analysis	Original quantitative study of IP that included both women and men. Exclusion of qualitative research, research that focused exclusively on women, literature reviews and theoretical articles, and editorials and commentaries.	Every study including a comparison of men and women	Gender difference	Every language	Designs which allowed to compute a mean difference in IP between men and women	Not described	“impostor phenomenon,” “imposter phenomenon,” “impostor syndrome,” or “imposter syndrome”	No	Business Source Ultimate, PsycINFOR, PubMed, ERIC	108	Countries not reported, Regions: North America, Europe and Asia	Cross-sectional survey studies	NA	CIPS, modified CIPS, Harvey, Leary, Young, Other	42018, 58% of Women	115 effect sizes with a weighted mean of 0.27 (SE 0.02) for women being more at risk	CI (0.24-0.20). P<0.0001	Women scroe higher in IP than men, There is no evidence that gender differences have decreased over time, no significant differences between levels of experience but professionals had weaker effects than post and undergraduate students, Studies in Asia have weaker effect size than in the USA and Europe, CIPS and CIPS modified yield higher gender differences than the Harvey scale. IP is often defi…	IP is often defined as a multidimensional construct but only occasionally measured as one. Gender differences are smaller in studies using the Harvey impostor scale.	Women have higher IP scores than men, and this does not decrease with time .	Assessment of the publicaiton bias. Estimate of the standard error of each studies.	calculation of the heterogeineity of studies	Low quality review	High (11/11)	Significant excess heterogeneity in the effect size, Q value of 205.96	No mention of funding
Freeman	Asia Pacific Scholar	From clinician to educator: A scoping review of professional identity and the influence of impostor phenomenon	2022	Examine and map the concepts of professional identity and impostor phenomenon in healthcare educators	How is professional identity and impostor phenomenon described in the literature about helthcare educators? How is professional identity of healthcare educators influenced by imposter phenomenon?	Scoping review	Literature that included educators within the healthcare setting, of any age, gender, culture or geography	Any age, gender, or culture or geography but must be Educators in healthcare	How is professional identity formation in healthcare educators. How is impostor phenomenon in healthcare educators and how do these two interact?	English	All study designs	3 independant reviewers.	Healthcare educators, professional identity, impostor phenomenon, healthcare education	Independant librarian	MEDLINe, embase, JBI EBP database, CINAHL, PsycINFO, ERIC	8	USA, UK, Canada, Australia	Qualitative studies, with one quantitative study, one mixed-methods study, and one program description	NA	NA	NA	NA	NA	Only one study made specific reference to the concept of impostor phenomenon, describing an educational program using metaphors as a corrective tool for those feeling like a fraud, without describing any result on the impact of the educational program. Healthcare educators manage multiple identites from social and cultural to gender and religious, however professional identity tends to contribute…	Professional identity ambiguity is experienced by clinicians as they take a new role as educators and solutions must be found to ensure sustainable healthcare education workforce	A paucity of research indicate the potential negative impact of IP on the sense of belonging of healthcare educators. Need for further research	None	None	Not applicable	Moderate (8/11)	Great heterogeneity in the results.	No mentions of funding
Vajapey	Curr. Orthop. Pract.	Confidence gap between men and women in medicine: A systematic review	2020	Examine data on disparities between men and women in medicine in terms of self-confidence, self-efficacy, IP and other assessment factors	Not specifficaly described	Systematic review	Study included analysis on gender differences in medicine, Reviews, Studies on non-human subjects and on basic science or biomechanic were excluded.	healthcare providers (medical students, residents and faculty)	Self-confidence, Self-efficacy, impostor syndrome and other self-assessment factors	English	Designs that analyse gender differences	2 independant reviewers	confidence gap, male female residents, self-perception, self-confidence, self-worth, self-assessement, impostor syndrome, medicine self-esteem, gender difference medicine	No	Pubmed and google scholar	31	Not reported	Crross-sectional survey studies, some longitudinal studies, qualitative studies, retrospective observational studies, and one randomized controlled trial	NA	CIPS	NA	NA	Na	Of the 31 studies included in this review, 24 studies demonstrated that men’s self-reported scores in clinical knowledge, skills, procedural confidence, operative experience, and other competencies were higher than women’s self-reported scores. Women at graduate and post-graduate training levels rated themselves lower in perceived clinical skills, performance, confidence in procedures, identifica…	Women rate lower in perceived clinical skills, performance, confidence in procedures, identification with the role of doctor, interpersonal/communication skills, and preparedness for leadership positions, however, they identify more with burnout, impostor phenomenon. Even though women and men do not differ in their clinical performance, women in healthcare fields may perceive deficiencies in thei…	Understanding disparities that exist between men and women in medicine in terms of self-confidence, self-efficacy, IP and other self-assessment factors can help develop tools and programs to address these differences.	Level IV evidence mostly	Use of the Grade framework	Low quality review	Moderate (9/11)	Significant heterogeneity and variations in study populations	None
Ménard	Review of education	The impostor phenomenon in post-secondary students: A review of the literature	2023	Summarize the experiences of the IP among students in higher education.	Do levels of impostor feelings differ across various demographic groups (e.g., gender,ethnicity, age)?2. What are the correlates of the IP in post-secondary students (e.g., mental health, aca-demic functioning, etc.)?3. Do the correlates of the IP vary across post-secondary programmes (i.e., undergraduatevs. graduate vs. professional schools)	Scoping review (not explicitly stated)	Empirical study articles, focusing on IP and its correlates in students. Exclusion criteria included: (1) non-academicsamples (e.g., samples of professionals), (2) studies of professors or other staff in academicsettings, (3) intervention studies (i.e., studies designed to assess the impact on IP scores ofa certain treatment), (4) scale validation studies (e.g., translations of the IP scale into …	post-secondary students	Prevalence, impact on mental Health and Academic Performance	English	All study designs	1 reviewer, a second one for doubt	impostor/imposter phenomenon’, ‘impostor/imposter syndrome’ and ‘impostorism/imposterism’.	No	PsycINFO, Web of Science, Scopus, ERIC and Embase	60	USA, Canada, UK, New Zealand, Australia, Germany,	Cross-sectional studies survey studies	Hypothetical: Workshops directly targeting the IP could be created and tailored to the needs of specific campus groups and/or disciplines, with longitudinal follow-up to ascertain the lasting impact of such interventions. Specific strategies might include cognitive restructuring and defusion, mindfulness techniques, and appropriate goalsetting. Clinical interventions designed to target the IP sho…	CIPS, Harvey, Leary, Percieved fraudulence scale	NA	NA	NA	The review highlights that IP is prevalent among post-secondary students and is associated with significant mental health challenges. Findings on the relationship between IP and factors such as gender and ethnicity are inconsistent. The negative associations between IP, self-esteem, and mental health underscore the need for interventions to address impostor feelings within academic settings. The …	Recommendations for intervention include raising awareness and normalising feel- ings of IP through workshops and orientations, and resource development with a particular focus on practical strategies to support students in coping with feelings of IP. Earlier intervention to manage IP is needed to curb associated mental health issues and deleterious changes to long-term education and career plans.	Significance: Mental Health: Impostor Phenomenon (IP) is linked to serious mental health challenges, including increased levels of anxiety and depression and decreased self-esteem among post-secondary students. Equity Issues: There are potential equity concerns as marginalized groups (e.g., women, racialized students) may be disproportionately affected, though evidence regarding demographics like…	NA	NA	Not applicable	Moderate (8/11)	Discussion of heterogeneity	None
