# Supplementary material for: Rethinking the impostor phenomenon: An umbrella review of concept, context and interventions
Source: Med Educ. 2025 Oct 28;60(6):607–24. doi: 10.1111/medu.70076 (PMC13129615; doi:10.1111/medu.70076)
Supplement: Supplementary file 3 — Data S3. Supporting Information. [file MEDU-60-607-s003.xlsx]

## Sheet: Appendix 3
Authors	Journal	Publication year	Year Study conducted	Country	Review including the study	Study design	Data collection methods	Aim	Outcomes	Number of participants	Population	Training level	Method fro IP assessment	If used, IP scale	Type of intervention	Description of the intervention	Strategies used or teached to decrease IP	Comparator	Pre-post score	Main quantitative findings	Main qualitative findings	Grade of evidence according to study design (if used)	Resaons for grade of evidence
Aird R.	Journal of Research in Nursing	2017	2015-2017	United Kingdom	Siddiqui	Qualitative : Autoethnography	reflection using poetry, personal blogs, and reflective writing to document the author's experience of impostor phenomenon	To explore the challenges faced by mature students returning to higher education, particularly in terms of feelings of impostorship, and to propose strategies for overcoming these barriers.	Primary: Insights into the emotional and academic barriers faced by non-traditional students. Secondary: Recommendations for institutional support mechanisms and reflective practices.	1	Female (author).	Master’s-level postgraduate student in education.	Described qualitatively through reflective writing; author self-assessed using the Clance Impostor Phenomenon Scale (CIPS) to identify impostor characteristics.	Clance Impostor Phenomenon Scale (CIPS).	Individual Reflection	The author used blogging and poetry as tools for articulating feelings of impostorship and developing self-awareness. The Driscoll Cycle of Reflection was employed to structure reflections.	1. Using creative writing to externalize feelings of impostorship. 2. Developing self-awareness through reflective practices. 3. Building confidence via incremental learning and scaffolded support.	Not applicable.	Not applicable.	Not applicable.	Themes included feelings of inadequacy, fear of failure, and identity shifts. The use of poetry and blogging helped to articulate and mitigate these feelings, promoting resilience and confidence.	Low	Low Single-participant case study with anecdotal evidence, limited generalizability.
Baumann N., et al.	MedEdPORTAL	2020	2019	United States of America	Siddiqui, Para	Mixed-method: Survey study	Optional post-session surveys with Likert-scale and open-ended questions.	To explore the effectiveness of small-group discussions on IP for internal medicine residents, promoting self-awareness, peer support, and strategies to address IP	Primary: Residents' comfort level in recognizing and addressing IP. Secondary: Effectiveness of the intervention in promoting wellness and resiliency.	21	Not reported	Internal medicine residents in all 3 years of training.	Addressed through group discussions and individual reflections; no formal scale used in sessions.	Not applicable.	Group Workshop (online)	Facilitator-guided, interactive 30-45 minute small-group sessions. Included think-pair-share discussions, reflection exercises, and a review of IP management strategies. Concluded with take-home points.	1. Seeking feedback from mentors and peers. 2. Recognizing and externalizing imposter feelings. 3. Practicing self-compassion and focusing on strengths.	Not applicable.	Not applicable.	96% of residents felt comfortable recognizing imposter syndrome in themselves post-session; 81% rated the session as effective in promoting wellness.	Participants valued the open discussion format and group dynamics, especially during transitional periods in training.	Moderate	Limited by small sample size and self-selection bias in survey responses.
Carlisle E., et al.	Emerging Library & Information Perspectives	2018	2017	Canada	Siddiqui	Qualitative: Cross-sectional survey (feedback analysis)	Anonymous feedback after the intervention. No specific file or survey mentioned.	To address IP among Master of Library and Information Science (MLIS) students, focusing on reducing IP and equipping participants with tools for career success.	Primary: Increased awareness and shared experiences of IP. Secondary: Acquisition of practical strategies for managing IS.	Not reported	Not reported	Graduate students nearing program completion.	Addressed through anecdotal sharing and reflective exercises; no formal scale used.	Not applicable.	Group Workshop	One-hour interactive workshop including: 1. Sharing personal anecdotes of IS experiences. 2. Anonymous group discussions of participants’ experiences. 3. Exercises prompting reflection on skills, achievements, and workplace contributions. 4. Practical tips for overcoming IS, including keeping positive feedback and reflecting on strengths.	1. Reflecting on past successes. 2. Sharing experiences to normalize IS feelings. 3. Recording positive feedback for self-reassurance. 4. Engaging with peer support and relevant social media.	Not applicable.	Not applicable.	Not applicable.	Participants expressed relief in learning they were not alone in experiencing IS. Feedback highlighted the value of tools for addressing IS and suggested expanding the workshop to other programs.	Low	Qualitative reflections without formal measurement or follow-up.
Chang S., et al.	BMC Medical Education	2022	2018-2019	United States of America	Yang, Para	Mixed-method: Survey study	online, self-administered pre- and post-workshop surveys including the HIS, Leary and open-ended questions, Written structured progress reports	To assess the impact of a brief workshop on impostor perceptions and growth mindset among health science students, and to develop skills for managing impostor phenomenon (IP).	Primary: Changes in impostor phenomenon ratings and growth mindset. Secondary: Use of workshop strategies to cope with IP during career development.	51	35 females (69%), 16 males (31%). 16 Asians (31%), 12 African Americans (24%), 6 Latinx (12%), 16 Whites (31%).	47% undergraduate students, 14% medical students, 39% master’s and doctoral students.	Measured using adapted items from the Harvey and Katz and Leary IP scales. Pre-summer IP ratings were slight to moderate.	Adapted Harvey Impostor Phenomenon Scale (HIPS) and Leary Impostor Scale (LIS)	Group Workshop	90mn interactive workshop designed to normalize impostor feelings, foster growth mindset, and develop IP coping strategies. Included: 3-minute essay on IP, group brainstorming, small-group activities to identify IP triggers, and defining success for oneself.	1. Positive self-talk. 2. Refocusing on facts about oneself and the situation. 3. Recognizing impostor feelings and seeking support from mentors and peers.	Not applicable.	Quantitative analysis showed stability in IP ratings over the summer, with significant changes in one IP item by gender.	IP3 ('fear of being exposed for lack of knowledge') showed a significant gender-based interaction (p=0.01). Growth mindset scores ('success in science related to effort') improved significantly (p=0.03).	Students reported increased ability to manage impostor feelings, using strategies learned during the workshop. Themes included fear of asking for help, comparison with others, and self-doubt.	Moderate	Mixed-method design with robust qualitative insights, limited by small sample size and self-reported data.
Clance PR, et al.	Psychotherapy: Theory, Research and Practice	1978	1978	United States of America	Siddiqui	Qualitative: Descriptive observational study	Clinical observations and case reports	To explore the origins, dynamics, and maintenance of the imposter phenomenon among high-achieving women, and to propose therapeutic interventions to address it.	Primary: Understanding dynamics and family influences that contribute to impostor phenomenon. Secondary: Identification of therapeutic strategies effective in addressing impostor beliefs.	150	100% Women. Primarily White, middle- to upper-class women. Aged 20-45 years old	Participants included undergraduate and graduate students, medical students, and professional women in diverse fields.	Assessed qualitatively through clinical interviews and group observations.	Not applicable.	Group and individual Psychotherapy	Therapeutic interventions included individual and group therapy focusing on challenging impostor beliefs. Techniques included role-playing, positive feedback integration, self-affirmation exercises, and Gestalt experiments.	1. Challenging magical beliefs about success. 2. Engaging in role-play to explore and express competence. 3. Using Gestalt techniques to address avoidance and self-doubt. 4. Keeping a record of positive feedback and practicing its acceptance.	Not applicable.	Not applicable.	Not applicable.	Participants identified early family dynamics and societal stereotyping as key contributors to impostor beliefs. Therapy was effective in helping participants shift from impostor beliefs to self-acceptance, though changes required sustained effort.	Moderate	Clinical observations, but generalizability limited by qualitative design and sample composition.
Clance PR, et al.	Women & Therapy	1995	1995	United States of America	Siddiqui	Qualitative: Descriptive observational study	Clinical observations and case reports, narrative anlayses.	To examine how interpersonal and social factors contribute to the development and maintenance of impostor phenomenon and to propose therapeutic interventions for addressing it.	Primary: Insights into the social and interpersonal origins of impostor phenomenon. Secondary: Recommendations for therapeutic practices addressing IP.	Not reported	100% Women, based on the focus of the journal and reported case studies.	Professional women in various fields and educational levels, from students to seasoned professionals.	Qualitatively assessed through clinical interviews and narrative techniques.	Not applicable.	Individual Psychotherapy	Therapies focused on improving interpersonal relationships, addressing self-doubt, and promoting validation from others and self. Techniques included narrative reframing, supportive group therapy, and guided role-play exercises.	1. Fostering healthy interpersonal connections and reducing dependence on external validation. 2. Addressing familial patterns and societal expectations. 3. Reframing success narratives to focus on intrinsic capabilities.	Not applicable.	Not applicable.	Not applicable.	Key themes included the role of family dynamics and societal pressures in shaping impostor beliefs, and the importance of interpersonal validation in overcoming these beliefs.	Moderate	Qualitative insights with limited generalizability due to the narrative design.
Danhauer SC, et al.	Global Advances in Health and Medicine	2019	2019	United States of America	Para	Quantitative: Prospective cohort	Pre and post evaluation surveys	To evaluate the Early Career Development Program for Women (ECDPW), which aimed to address career challenges faced by women faculty, enhance their skills, increase confidence, and improve perceptions of the institutional environment.	Quantitative: Statistically significant improvements in career-related skills, confidence, and perceptions of the institutional environment. Qualitative: Participants valued mentorship and networking opportunities and appreciated program content tailored to their career development.	81	100% female participants. 73.9% White, 12.3% Asian or Pacific Islander, 7.7% Black, 3.1% Hispanic, and 1.5% American Indian or Alaska Native. Aged: 30–39 years (75.4%), 40–49 years (18.5%), 29 and < 29 years (6.2%).	The majority were early-career women faculty, including assistant professors and instructors. Participants had diverse advanced degrees, including MDs, PhDs, and other professional doctorates.	Participants reported feelings consistent with impostor phenomenon (IP), including low confidence levels and self-doubt regarding their professional skills, particularly pre-program.	Not applicable.	Group Workshop	ECDPW sessions included interactive workshops with small group discussions, panel presentations by senior faculty, one-on-one CV reviews, and skill-building exercises. Each session (6 in total) lasted 6-8 hours and included opportunities for mentorship and peer networking.	1. Teaching self-affirmation techniques and reframing negative thoughts. 2. Enhancing negotiation skills to build confidence in professional settings. 3. Encouraging participants to document their achievements and strengths. 4. Creating a supportive peer network to discuss impostor-related challenges.	Not applicable.	Improvements were observed in 20 of 22 career-related skills. Participants showed a 400% improvement in confidence for conflict management and negotiation, with significant gains in all other measured areas.	89.3% of participants rated the program as having a very strong impact on their career development. Statistically significant improvements were observed in confidence (p<0.01) and networking skills (p<0.05).	Participants highlighted the value of mentorship opportunities and networking. They noted that the program increased their awareness of impostor syndrome and provided practical tools to overcome it. Suggestions included expanding the program to other institutions.	Moderate	while the study was prospective and included pre-post comparisons, it relied on self-reported data without a control group.
Danilewitz M., et al.	Canadian Medical Education Journal	2018	2018	Canada	Hsu	Quantitative: Prospective cohort	Pre and post-intervention surveys; feedback regarding the challenges of continuing the intervention (several months of mindfullness)	To assess the feasibility and preliminary effectiveness of the MIND-MED online mindfulness program for improving medical student wellness, focusing on burnout, empathy, mindfulness, and self-compassion.	Feasibility: High enrollment rate and moderate adherence to modules. Efficacy: Significant increases in self-compassion and mindfulness facets (observe, describe).	52	69.2% female, 30.8% male. Mean age: 23.8 ± 2.7 years (range: 20–37 years).	First- and second-year medical students represented 79.9% of participants. The remainder were third- or fourth-year students.	Impostor phenomenon was indirectly addressed as part of burnout and wellness outcomes, with no specific scale used for IP measurement.	Not applicable	Mindfulness (online), individual	Seven modules delivered online, focusing on mindfulness, stress reduction, and self-compassion. Modules included videos, meditation practices, and downloadable resources. Participants were encouraged to engage in both formal (e.g., sitting meditation) and informal (e.g., mindful eating) mindfulness practices.	1. Cultivating mindfulness to manage stress. 2. Building self-compassion through guided practices. 3. Providing tools for self-reflection and awareness.	Not applicable.	Significant improvements in self-compassion scores (SCS-SF: +4.33 points, p=0.001). Significant increases in mindfulness facets observe (+2.27 points, p<0.001) and describe (+1.71 points, p<0.001).	71% of participants completed post-intervention assessments. Module completion rates: 66.7% completed all seven modules. Mean satisfaction score: 7.07 ± 1.1 (out of 10).	Participants found the program helpful in managing stress and improving self-awareness. Feedback suggested challenges with adherence due to time constraints and forgetting to practice.	Moderate	Moderate; feasibility study with limited sample size and no control group.
Deshmukh S., et al.	Clinical Imaging	2022	2022	United States of America	Siddiqui, Para	Mixed-methods: Survey study	Pre-workshop and post-workshop surveys (MBI-HSS-MP, CIPS, open-ended questions) .	To determine the prevalence of imposter phenomenon (IP) in radiologists, assess its correlation with burnout, and evaluate the effectiveness of a medical improv workshop.	Quantitative: Prevalence of IP in radiologists, correlation with burnout, and participant feedback on the workshop. Qualitative: Insights on factors contributing to IP and feedback on intervention.	30	37% female (11/30), 63% male (19/30).	Participants included clinical radiology faculty with varying years of experience.	83% of survey participants reported experiencing IP during their career, with 71% exhibiting frequent or intense IP symptoms.	Clance Impostor Phenomenon Scale (CIPS)	Group Workshop	A one-hour workshop combining interactive activities, values affirmation, and exercises based on the 'yes, and...' improv principle. The workshop aimed to introduce IP, provide reframing strategies, and promote teamwork and wellness.	1. Reframing imposter feelings through improv techniques. 2. Affirming personal values to enhance confidence. 3. Engaging in collaborative activities to foster a sense of community.	Not applicable.	Significant correlation observed between IP and burnout (p=0.024). Workshop evaluations: Mean score of 4.4 for overall quality, 4.2 for skills to combat IP (scale 1-5).	71% of participants exhibited frequent/intense IP symptoms. 84% reported experiencing IP as faculty. Post-workshop, participants gave high ratings: 4.3/5 for quality and 4.0/5 for impact.	Participants valued the interactive format and practical strategies for addressing IP. Feedback highlighted a need for longer, more in-depth workshops.	Moderate	Small sample size and relied on self-reported data.
Fainstad T., et al.	Journal of the American Board of Family Medicine	2024a	2023	United States of America	Added	Quantitative: RCT	Pre and post-intervention surveys	To evaluate the effect of a 4-month online group-coaching program (Better Together) on burnout, impostor syndrome, moral injury, loneliness, and overall well-being.	Primary outcomes: Reduction in burnout (Maslach Burnout Inventory), improvements in impostor syndrome (Young Impostor Syndrome Scale), and flourishing (Secure Flourishing Index). No significant changes in moral injury or loneliness.	160	81.9% female, 18.1% male. 85.4% White, 5.6% Black, 4.6% Asian, remaining mixed/other ethnicities. Mean age: 42 years (SD ±8.6).	Postgraduate-level faculty physicians.	57% of participants met the threshold for impostor syndrome (YIS scores ≥5). The baseline average YIS score was 4.83.	Young Impostor Syndrome Scale (YIS)	Group and Individual Coaching, Online self-study module	The Better Together program included: 1) Two weekly live group coaching sessions on Zoom (recorded for asynchronous access); 2) Anonymous written coaching via a secure platform; 3) Weekly self-study modules on well-being topics.	1. Building self-awareness through self-monitoring; 2. Reframing cognitive biases to acknowledge accomplishments; 3. Building a sense of community and connection among participants.	Waitlist control group without access to the coaching program during the study	Depersonalization: Reduction of 1.72 points (CI: -3.26, -0.17; p=0.03). Impostor Syndrome: Reduction of 0.82 points (CI: -1.47, -0.18; p=0.01). Flourishing: Increase of 0.35 points (CI: 0.03, 0.66; p=0.03).	Statistically significant improvements in depersonalization, impostor syndrome, and flourishing for intervention participants compared to controls.	Participants reported improved coping with professional challenges, reduced feelings of isolation, and increased connection with peers.	High	RCT
Fainstad T., et al.	Journal of Healthcare Management	2024b	2021-2022	United States of America	Added	Quantitative: RCT (secondary analysis in intention to treat)	Pre and post-intervention surveys	To evaluate the long-term outcomes of the Better Together Physician Coaching program, a digital life-coaching initiative aimed at improving well-being and reducing burnout among female residents.	Primary outcomes: Changes in burnout (Maslach Burnout Inventory subscales), self-compassion (Self-Compassion Scale), and impostor syndrome (Young Impostor Syndrome Scale).	101	100% female participants (cisgender women). 81% White, 1.1% Black, 11% Asian, 7.4% multiracial or other ethnicities. Median age: 29 years (IQR 28-30 years).	Postgraduate-level residents in various specialties, including nonsurgical and surgical fields.	Baseline impostor syndrome score (Young Impostor Syndrome Scale): Mean = 5.41 (SD = 2.07). Improvements were noted at 6 months (Mean = 4.38, SD = 2.37; p = .005), but not sustained at 12 months.	Young Impostor Syndrome Scale (YIS)	Group and Individual Coaching, Online self-study module	The Better Together coaching program involved twice-weekly live group coaching calls, unlimited written coaching via a secure platform, and self-study materials (videos and worksheets).	1. Building self-awareness of negative self-talk. 2. Promoting self-compassion through guided reflection. 3. Encouraging peer support and normalization of shared challenges.	Control group received no intervention during the study period but were offered the program after the trial.	Self-Compassion: Increased from 33.2 (SD 6.74) to 38.2 (SD 7.79) at 6 months (p < .001), and 36.7 (SD 7.59) at 12 months (p = .020). Impostor Syndrome: Improved from 5.41 (SD 2.07) to 4.38 (SD 2.37) at 6 months (p = .005), but not sustained at 12 months (p = .071).	Significant, sustained improvements in self-compassion observed at 6 and 12 months. Short-term improvements in impostor syndrome and moral injury were not sustained at 12 months.	Participants reported enhanced self-awareness, improved peer connections, and better coping mechanisms.	Moderate	Pilot study
Fainstad T., et al.	JAMA Network Open	2022	2022	United States of America	Hsu, Para	Quantitative: RCT	compares a 6-month group-coaching program to a control group receiving standard residency training.	To evaluate the effect of a web-based group-coaching program on reducing burnout, impostor syndrome, and moral injury, and improving self-compassion among female resident physicians.	Primary: Burnout measured using the Maslach Burnout Inventory (MBI). Secondary: Changes in impostor syndrome, self-compassion, and moral injury scores.	101	100% female (cisgender women). 80.2% White, 10.9% Asian, 2% Black, and 6.9% other ethnicities. 95% identified as heterosexual. Mean age: 29.4 ± 2.3 years (range 25–35).	Participants included postgraduate year (PGY) 1–3 residents from 12 different residency programs, including surgical and non-surgical specialties.	YIS (score ≥5 indicates impostor syndrome). At baseline, mean score was 5.4 ± 2.1, indicating the presence of moderate-to-high impostor syndrome.	Young Impostor Syndrome Scale (YIS)	Group and Individual Coaching, Online self-study module	The Better together 6-month program included live coaching calls (2x/week), anonymous written coaching via an online forum, and weekly self-study modules addressing topics such as impostor syndrome, perfectionism, and goal setting. Content was delivered asynchronously and synchronously via a secure website.	1. Identifying and reframing limiting beliefs through live coaching. 2. Practicing self-compassion using structured exercises. 3. Addressing perfectionism and developing a growth mindset. 4. Utilizing asynchronous modules and peer support to reinforce key concepts.	Control group without access to the coaching program during the study	Emotional exhaustion (EE): −3.26 (intervention) vs +1.07 (control), P=0.01. Impostor syndrome: −1.16 (intervention) vs +0.11 (control), P=0.003. Self-compassion: +5.55 (intervention) vs −1.32 (control), P<0.001.	Reduction in emotional exhaustion: 4.33-point greater improvement in intervention group (P=0.01). Improvement in self-compassion: 6.88-point greater increase (P<0.001). Reduction in impostor syndrome: 1.27-point greater improvement (P=0.003).	Participants valued the flexible delivery of the program and felt it addressed key professional challenges, such as impostor syndrome and burnout. Feedback highlighted the importance of peer support.	Moderate	RCT but limited by small sample size and single-site setting.
Gold JA., et al.	Academic Psychiatry	2019	2019	United States of America	Para	Mixed-method: Survey study	Survey at baseline and 6 months after bi-weekly meetings. Integrates qualitative assessment and validated surveys	To determine if reflection groups improve medical students' social connectedness, enhance coping and emotional self-awareness, increase empathy, and reduce loneliness.	Quantitative: Changes in loneliness (UCLA Loneliness Scale), empathy, and well-being. Qualitative: Insights into the role of shared experiences and social connection.	18	83% female (15/18), 17% male (3/18).	First- and second-year medical students (MS1 and MS2) at Stanford University School of Medicine.	Qualitatively addressed; students reported shared impostor syndrome experiences, realizing they were not alone in their struggles.	Not applicable.	Group Workshop	Groups met biweekly for 1.5 hours, discussing unstructured topics such as school stress, identity, and clinical issues. Facilitators promoted shared experiences and self-reflection. Facilitated by psychiatry residents	1. Normalizing impostor feelings through shared experiences. 2. Promoting emotional self-awareness. 3. Encouraging mutual respect and collaborative skills.	Not applicable.	In a subsample (n=6), UCLA Loneliness Scale scores decreased by 20% (mean pre: 41.0, post: 32.8). Changes in empathy and well-being scores were negligible.	Survey response rate: 60%. 55.6% strongly agreed that groups improved well-being; 61.1% strongly agreed they felt more connected.	Participants valued overcoming impostor syndrome, building peer connections, and improving self-awareness. Themes included exposure to diverse perspectives and collaborative skill-building.	Low	Small sample size, high attrition rate, and absence of control group.
Haney TS., et al.	Clinical Nurse Specialist	2018	2017	United States of America	Siddiqui, Para	Mixed-methods: Survey study	Pre-intervention survey and post-intervention focus groups	To educate clinical nurse specialist (CNS) students and other interprofessional healthcare students on impostor syndrome, its impact, and strategies to overcome it.	Primary: Identification and acknowledgment of imposter syndrome traits in participants. Secondary: Empowerment through understanding and application of coping strategies.	396	Not reported	Participants included CNS students, fourth-year medical students, and other graduate-level healthcare students.	Assessed using the Clance Impostor Phenomenon Scale (CIPS). Mean score for CNS students: 58.0 (range: 44–83).	Clance Impostor Phenomenon Scale (CIPS).	Group Workshop	A one-day interprofessional workshop focusing on understanding impostor syndrome. Components included: 1. Pre-workshop CIPS assessment. 2. Didactic sessions on impostor syndrome. 3. Group discussions on its impact and coping strategies. 4. Application of insights to interprofessional teamwork.	1. Naming the impostor feelings to contextualize them. 2. Seeking mentor feedback for realistic self-assessment. 3. Practicing positive self-talk and thought stopping. 4. Building confidence through reflection on past accomplishments.	Not applicable.	50% of participants had a pre-workshop CIPS score ≥60, indicating frequent impostor tendencies.	High impostor scores were prevalent across all healthcare disciplines, with a mean CIPS score of 60.57 (SD = 12.8).	Participants reported feelings of liberation after naming their impostor tendencies. CNS students noted improved confidence in professional tasks such as submitting conference abstracts and applying for leadership roles.	Moderate	Qualitative and quantitative findings but limited by lack of post-workshop CIPS reassessment.
Harte S., et al.	Education for Primary Care	2018	2017	United Kingdom	Para	Mixed-methods: Survey study and qualitative interviews	Pre-intervention survey and post-intervention semi-structured interviews	To assess the impact of executive coaching on leadership identity, skills, and readiness among GP specialty trainees.	Primary: Enhanced leadership identity, readiness, and skills. Secondary: Self-reported improvements in confidence and workplace behaviors.	46	32 females, 14 males for questionnaires; 4 females, 2 males for intervention.	GP specialty trainees in their final training year (ST3).	Addressed qualitatively through coaching sessions, emphasizing reframing and self-awareness strategies. No formal IP scale used.	Not applicable.	Individual Coaching	Six 60–90 minute face-to-face coaching sessions over a 12-week period. Coaches facilitated leadership skill development through strength identification, goal setting, and self-reflection.	1. Identifying and leveraging personal strengths. 2. Challenging perfectionism and fear of failure. 3. Encouraging self-compassion and reframing challenges.	Not applicable.	Not applicable.	Not applicable.	Trainees reported improved leadership identity, increased confidence, and greater clarity in professional goals. Themes included courage, passion, impact, and vision as key areas of leadership growth.	Moderate	Good qualitative methodology but limited generalizability
Heinrich KT	Nurse Educator	1997	1997	United States of America	Freeman	Qualitative: Case report	case-report of a workshop	To explore the use of metaphors of the impostor and hero in nursing education to address the impostor phenomenon and foster professional identity development.	Primary: Reduction of impostor feelings among nursing students and practitioners. Secondary: Development of professional identity and application of the heroic journey metaphor in clinical and educational settings.	Not reported	Primarily women, as the nursing profession has a predominantly female demographic.	Participants ranged from RN-BSN students to doctoral-level nursing students and practicing nurses.	Qualitatively described based on narrative exercises; no formal IP scale used.	Not applicable.	Group Workshop	Workshops and exercises based on the heroic journey metaphor, incorporating expressive methods, dialogue-based feminist processes, and experiential approaches such as journaling, artwork, and group discussions.	1. Using metaphors to reframe professional challenges as part of a heroic journey. 2. Encouraging participants to identify gifts, allies, and obstacles (dragons) in their journeys. 3. Fostering a sense of community and peer support to counter impostor feelings.	Not applicable.	Not applicable.	Not applicable.	Participants reported increased self-awareness, reduced impostor feelings, and a greater sense of empowerment. The metaphor of the heroic journey was found to be transformative for professional identity development.	Low to moderate	Qualitative narratives, with limited generalizability due to the participatory design.
Hutchins HM, et al.	New Horizons in Adult Education and Human Resource Development	2021	2021	United States of America	Siddiqui	Mixed-methods: Survey and focus groups	pre-post surveys and focus groups	To test the efficacy of a cognitive processing therapy-based workshop intervention in reducing imposter tendencies, improving core self-evaluations, and promoting transfer of learning to address distorted thinking patterns.	Primary: Changes in Clance Impostor Phenomenon Scale (CIPS) and Core Self-Evaluation (CSE) scores. Secondary: Participant feedback on skill application and impacts.	65	89% female, 11% male. 72% White, 12% Hispanic, 12% Asian, and 4% Black. Participants included faculty, librarians, and industry professionals.	Participants were academic faculty (instructional, assistant, associate, full professors), librarians, and industry professionals (managers, senior executives).	Measured using the Clance Impostor Phenomenon Scale (CIPS). Baseline scores indicated moderate to high levels of IP.	Clance Impostor Phenomenon Scale (CIPS).	Group Workshop	The intervention, called 'Overcoming Your Inner Critic,' involved two 2-hour sessions separated by one week, with additional follow-up assessments. Participants learned to identify and challenge distorted beliefs through cognitive processing therapy tools such as impact statements, stuck points, and problematic thinking patterns.	1. Identifying and challenging stuck points using CPT tools. 2. Developing cognitive flexibility through reframing exercises. 3. Normalizing impostor experiences via group discussions.	Not applicable.	CIPS median decreased from 3.45 to 3.0 (p < 0.001). CSE median increased from 3.12 to 3.50 (p < 0.001).	Significant improvement in imposter scores (effect size r=0.44) and core self-evaluations (effect size r=0.31). 78% of participants expressed strong intent to transfer workshop skills.	Participants valued the practical application of CPT tools to reframe their thinking patterns. Themes included recognizing imposter thoughts, challenging self-doubt, and gaining confidence in professional interactions.	Low to moderate	Feasibility study with a small sample size and no control group.
Magro C.	International Journal of Evidence Based Coaching and Mentoring	2022	2022	United Kingdom	Siddiqui, Para	Qualitative: Interviews	semi-structured interviews	To explore the lived experience of being coached for impostor syndrome, identifying common elements, challenges, and impacts of the coaching intervention.	Qualitative insights into participants' emotional journey before, during, and after coaching. Themes included trust-building, self-awareness, uncovering feelings, and managing impostor tendencies.	6	100% women. Ranged from 25 to 55 years.	Participants were mid-career or senior professionals, including CEOs, directors, and managers.	Participants self-identified as impostor syndrome sufferers; specific scales were not used for measurement.	Not applicable.	Group and Individual Coaching	Coaching sessions focused on trust-building, exploring impostor feelings, challenging distorted beliefs, and providing tools for self-reflection and reframing thoughts. Techniques included storytelling, achievements listing, and exploring triggers.	1. Building self-awareness through reflective questions. 2. Challenging negative thoughts and reframing beliefs. 3. Encouraging self-kindness and developing action plans to manage future triggers.	Not applicable.	Not applicable.	Not applicable.	Participants reported reduced intensity of impostor feelings, increased self-awareness, and a desire to share their experiences with others. Coaching's positive effects diminished over time, necessitating continuous self-reflection and action.	Low to moderate	Qualitative findings of a small sample size limited by generalizability
Mann A., et al.	JAMA Network Open	2023	2023	United States of America	Hsu, Para	Quantitative: RCT	Pre and post-intervention surveys	To evaluate the effectiveness of the Better Together online coaching program in reducing burnout, moral injury, and impostor syndrome, while increasing self-compassion and flourishing.	Primary: Changes in burnout (Maslach Burnout Inventory). Secondary: Changes in impostor syndrome (Young Impostor Syndrome Scale), moral injury, self-compassion, and flourishing.	1017	100% women. 53.1% White, 22.5% Asian, 5.1% Black, 8.2% Latinx, 3.4% Multiracial, and small percentages of Native American, Pacific Islander, or other ethnicities. Mean age: 30.8 ± 4.0 years (range: 24-54 years).	Postgraduate Year (PGY) trainees across specialties (20.7% PGY1, 19.8% PGY2, 59.5% PGY3 or higher).	Measured using the Young Impostor Syndrome Scale (YIS). Baseline: 76.3% had YIS scores ≥5, indicating impostor syndrome.	Young Impostor Syndrome Scale (YIS).	Group Coaching, Online self-study module	The Better Together program included 3-4 weekly group coaching calls, anonymous written coaching, and self-study modules. Topics addressed burnout, impostor feelings, moral injury, self-compassion, and flourishing.	1. Group discussions to normalize impostor experiences. 2. Cognitive reframing techniques. 3. Building self-compassion through reflective exercises.	Control group (training as usual); both groups received wellness resources.	Impostor Syndrome: Absolute difference −1.28 points (P < .001). Self-compassion: Absolute difference +3.91 points (P < .001). Burnout: Emotional exhaustion difference −4.13 points (P < .001).	Significant improvements in all outcomes for the intervention group compared to the control group. For impostor syndrome, there was a 34% reduction in the probability of having positive YIS scores (NNT = 9).	Participants reported increased connection and self-awareness through the program. Feedback highlighted the value of shared experiences in reducing impostor syndrome.	Moderate	High loss of follow up
Mann A., et al.	BMC Medical Education	2022	2021	United States of America	Hsu	Qualitative: Interviews	Semi-structured interviews	To understand the perceptions of trainees participating in a 6-month online group coaching program and how the program influenced their training experiences and well-being.	Primary: Thematic analysis of participants' experiences. Secondary: Feedback on program modalities and practical implications for participant well-being.	17	100% female-identifying trainees. 70.6% White, 23.5% Asian, 5.9% preferred not to say. Mean age: 28.7 years (range: 25–32 years).	Postgraduate Year (PGY) trainees (17.6% PGY1, 41.2% PGY2, 29.4% PGY3, 11.8% PGY4).	Addressed qualitatively through thematic analysis; participants reported managing impostor syndrome through program tools.	Not applicable.	Group Coaching, Online self-study module	The 6-month Better Together program included live group coaching calls (Zoom), anonymous written coaching, and self-paced self-study modules. The CTFAR model was used to guide metacognitive practices.	1. Application of the CTFAR model to reframe thoughts and beliefs. 2. Community building to normalize impostor feelings. 3. Self-compassion and reflective practices.	Not applicable.	Not applicable.	Not applicable.	Participants valued the metacognitive tools for coping with impostor syndrome and perfectionism. Themes included improved self-compassion, normalized shared experiences, and the flexibility of the program.	Low to moderate	Small, self-selected sample of trainees.
Matthews G., et al.	Psychotherapy in Private Practice	1985	1985	United States of America	Bravata	Qualitative: Interviews	case studies and interviews with clients experiencing impostor syndrome.	To explore factors contributing to the development of impostor syndrome and present psychotherapeutic strategies for addressing it in clients.	Descriptive outcomes: identification of key traits and thought patterns in individuals with impostor syndrome, and presentation of psychotherapeutic approaches for intervention.	41	Mixed gender, gender breakdown not explicitly detailed. Predominantly White; no detailed racial/ethnic breakdown provided. Aged: late 20s to early 40s; mean age not specified.	Postgraduate professionals (e.g., physicians, attorneys, psychologists).	Impostor feelings were prevalent across all participants; varying degrees of severity noted depending on career challenges and personal achievements.	Not applicable.	Group and Individual Psychotherapy	The interventions involved cognitive restructuring, guided reflection, and group discussions to normalize impostor feelings and promote self-acceptance.	1. Identifying and challenging irrational beliefs about competence. 2. Developing realistic expectations for success. 3. Increasing self-awareness of triggers for impostor feelings.	Not applicable.	Not applicable.	Impostor feelings often stemmed from early career pressures, overpraise, and unrealistic expectations. Coping strategies significantly improved client self-perception over time.	Clients reported feeling less isolated, more self-aware, and better equipped to manage impostor triggers after psychotherapeutic intervention.	Low	Qualitative observational case series
Metz CJ., et al.	Journal of Dental Education	2020	2019	United States of America	Siddiqui, Para	Mixed-methods: Survey study	Pre-post intervention surveys using the CIPS, likert-scales and open-ended questions	To assess the prevalence of Impostor Phenomenon among first-year dental students and evaluate the effectiveness of an online module in reducing impostor thoughts and teaching coping mechanisms.	Primary: Changes in Clance Impostor Phenomenon Scale (CIPS) scores. Secondary: Usage and feedback on the six coping strategies presented in the module.	103	53% female, 47% male. 70.9% White, 8.7% Asian, 7.8% Hispanic, 3.9% Black, 1% American Indian/Alaska Native, 5.8% multiracial, 1.9% other. 6% ≤21 years, 72% aged 22-25 years, 22% >25 years.	First-year professional dental students enrolled in a physiology course.	Measured using the Clance Impostor Phenomenon Scale (CIPS). Baseline average score: 63.44 (frequent IP range).	Clance Impostor Phenomenon Scale (CIPS).	Online self-study modules (individual)	A 13-minute video explaining IP traits, the impostor cycle, and six coping strategies (e.g., preventing procrastination, reducing time on nonessential tasks). Additional resources included reminder cards and access to the video online for review.	1. Scheduling activities to prevent procrastination. 2. Reducing over-preparation for nonessential tasks. 3. Peer conversations about impostor thoughts. 4. Volunteering/community work. 5. Seeking professional help. 6. Keeping a journal of impostor thoughts.	Not applicable.	CIPS score decreased from 63.44 (±14.92) to 59.12 (±14.56) post-semester (p<0.001). Proportion of students with intense IP decreased from 13.6% to 4.9%.	Significant reduction in CIPS scores post-intervention. Most students utilized scheduling (87/103) and reduced nonessential over-preparation (80/103).	Students appreciated awareness-raising and practical tools. Recommendations included more frequent reinforcement of IP concepts and peer group discussions.	Low to moderate	Single-institution study with self-reported measures.
Liu S., et al.	Journal of Counseling Psychology	2023	2023	United States of America	Para	Quantitative: RCT	Pre, during and post-intervention surveys (using multiple validated questionnaires, CIPS,..)	To examine the effectiveness of a brief self-compassion intervention in reducing impostor phenomenon, maladaptive perfectionism, and psychological distress, and to explore moderating factors such as fear of self-compassion and core self-evaluation.	Primary: Reduction in impostor phenomenon and maladaptive perfectionism. Secondary: Moderation of effects by fear of self-compassion and core self-evaluation.	227	77.5% cisgender women, 21.6% cisgender men, transgender (0.4%), non-binary (0.4%). 85% European American/White, 6.9% Asian/Asian American, 3% Latino/a American, 2.6% multiracial, 1.7% African American, 2.6% international students. Ages 18–41 (M = 19.58, SD = 2.82)	First-year students (53.3%), sophomores (20.3%), juniors (15.9%), seniors (7.5%), graduate students (1.3%), and others (1.8%).	Measured using the Clance Impostor Phenomenon Scale (CIPS).	Clance Impostor Phenomenon Scale (CIPS)	Online self-study modules (individual)	Four 45-minute online modules on Qualtrics, focusing on mindfulness, common humanity, and self-kindness. Activities included meditations, journaling, and self-compassion exercises.	1. Enhancing mindfulness to balance perspectives. 2. Recognizing common humanity to reduce isolation. 3. Practicing self-kindness to counter self-criticism.	Control group without access to the online program	Significant reductions in impostor phenomenon (slope b = -0.06, Z = -2.81, p < .05) and maladaptive perfectionism (slope b = -0.06, Z = -2.67, p < .05) in the intervention group.	Intervention group reported significant declines in impostor phenomenon and maladaptive perfectionism. Moderation analysis revealed greater benefits for participants with lower core self-evaluation.	Not applicable; study focused on quantitative outcomes.	High	RCT methodology and robust statistical analysis.
Ogunyemi D., et al.	PLOS ONE	2022	2019-2021	United States of America	Siddiqui, Para	Quantitative: cross-sectional survey	Pre and post-intervention surveys	To investigate prevalence and subtypes of Impostor Syndrome (IS) in a medical education cohort, identify social/demographic risk factors, and evaluate the impact of an interactive reflective workshop on awareness and perceptions of IS.	Primary: Changes in IS knowledge and perceptions post-workshop. Secondary: Prevalence of IS and associated competence subtypes.	178	77.5% female, 22.5% male. 60% White, 24.4% Asian, 9.4% Latinx, 16.9% underrepresented in medicine racial groups (Hispanic, Black, Native American). 46.9% aged ≤40 years, remaining older.	Participants included medical students (10.1%), residents (18.5%), faculty (12.4%), academic administrators (41.6%), and program directors (17.4%).	57% of participants were positive for IS, measured using the Young Impostor Syndrome Scale (YIS). Competence subtypes included Expert (42%), Soloist (34%), Super-person (31%), Perfectionist (25%), Natural Genius (21%).	Young Impostor Syndrome Scale (YIS).	Group Workshop	60-90 minute sessions including animated videos, interactive presentations, small and large group discussions, and pre/post knowledge and perception surveys. Focused on identifying and mitigating IS-related challenges.	1. Group discussions on addressing IS in the workplace. 2. Identifying corrective strategies during reflective exercises. 3. Promoting self-awareness and reframing competence perceptions.	Not applicable.	Knowledge survey mean score increased from 4.94 (SD = 2.8) pre-intervention to 5.78 (SD = 2.48) post-intervention (p = 0.045).	Significant increase in IS knowledge post-workshop. Participants identified key contributory factors including parent expectations (72%) and academic rat race (37%).	Participants valued the group discussions and reported increased awareness of IS's impact on professional relationships and personal potential.	Moderate	Robust sample size and use of validated measures, but self-reported data introduces potential bias.
O'connel, et al.	International Journal of Diversity in Education	2020	2018	United States of America	Siddiqui	Qualitative: Case report	case-report of a workshop	To address impostor syndrome in STEM and the potential imact of aworkshop and help women in STEM overcome impostor phenomenon	1) explore the prevalence of impostor syndrome in STEM, 2) gain a deeper understanding of their own inner impostor and how it might affect their studies or career 3) understand the body of research around bias toward women in STEM and career advancement, 4) gain valuable skills in communication that foster career advancement and help manage their inner impostor.	approximately 100	100% Women	Women in STEM	Almost 50% of the participants experienced intense impstor experiences (CIPS above 80), on the 48 participants that accepted to do the workshop	Clance Impostor Phenomenon Scale (CIPS)	Group Workshop	Workshop highlights how IP influences communication and impedes career advancement. Participants identified that their IP influenced their communication, lack of confidence, career advancement barriers, self-expression hindrance, and fearing gender-based stereotypes. Improvisation exercises	1) Institutional Change: Diversity and inclusion plans with actionable strategies and measurable outcomes 2) Mentorship, leadership opportunities, skills-based training, and bystander training are essential to support women and minorities. 3) Change in STEM: Building a community and peer mentoring -support networks Individual Approaches: Although women should not have to change, they should be aw…	Not applicable.	Not applicable.	Not applicable.	individual’s inner impostor continues to influence their communication choices, possibly impacting or even impeding career advancement. Women should be aware of the effect of their inner impostor or external bias on their career	Low	No formal assessment of the utility of the workshop. Bad reporting of the results in the article.
Popovic M.	Dissertation Abstracts International: Section B: The Sciences and Engineering.	2020	2020	United States of America	Siddiqui, Para	Qualitative: Interviews and ethnography	Observations and semi-structured interviews	To explore how supervision informed by Bowen Family Systems Theory can help students in Marriage and Family Therapy (MFT) programs manage and address impostor phenomenon.	Primary: Understand experiences of impostor phenomenon in MFT students and how supervision can impact these experiences. Secondary: Identify key elements of Bowen theory effective in supervision for reducing impostor tendencies.	Not reported	Not reported	Gtaduate level Marriage and Family Therapy students (MFT).	Qualitatively described based on narratives; no formal IP scale used.	Not applicable.	Group Workshop	Group supervision sessions designed to incorporate principles of Bowen Family Systems Theory, such as differentiation of self, triangulation, and family emotional systems. Discussions facilitated emotional awareness and challenged students' impostor feelings.	1. Encouraging differentiation of self to reduce over-identification with professional roles. 2. Identifying and addressing family-of-origin patterns contributing to impostor beliefs. 3. Developing systemic thinking and resilience through group discussions.	Not applicable.	Not applicable.	Not applicable.	Participants reported greater self-awareness of family and social influences on their professional insecurities. Supervision sessions were noted as effective in fostering a sense of competence and confidence.	Low to moderate	Small sample size and subjective data, but rich insights into therapeutic supervision processes.
Rivera N., et al.	MedEdPORTAL	2021	2019	United States of America	Siddiqui	Mixed-methods: Survey study	Post-workshop survey (Likert-scale evaluations), Qualitative content analysis explored participants' intended behavior changes.	To create an educational workshop to increase awareness and develop strategies to address impostor syndrome (IS) at individual, peer, and institutional levels.	Primary: Participant satisfaction and intention to apply learned strategies. Secondary: Identification of actions and barriers at individual, peer, and institutional levels.	92	Not reported	Participants included students, residents, fellows, faculty, staff, and department/program leaders.	Addressed qualitatively through discussions and reflections; a subset of participants completed the Young Impostor Syndrome Scale (YIS).	Young Impostor Syndrome Scale (YIS).	Group Workshop	The 75-minute workshop included didactics, individual reflection, small-group case-based discussions, and large-group debriefs. Participants explored IS's impact and developed action plans for individual, peer, and institutional strategies.	1. Self-compassion and acknowledgment of IS. 2. Peer-level support, including celebrating others' successes and recognizing shared IS experiences. 3. Institutional-level education and cultural change.	Not applicable.	Not applicable.	92% of participants agreed the workshop met its objectives, and 90% stated they would apply learned strategies.	Key actions included seeking mentorship, fostering self-compassion, and promoting IS education at institutional levels. Barriers included ingrained thought patterns, lack of support, and cultural challenges.	Low to moderate	Qualitative study with lack of follow up data
Stephens MB.	PRiMER	2022	2021	United States of America	Siddiqui	Qualitative: Interviews and focus groups	Semi-structured interviews vs focus groups (not specifically mentionned)	To understand how medical students’ professional identity formation intersects with impostorism through the creative modality of mask-making.	Primary: Emergent themes on impostorism, uncertainty, and professional identity integration. Secondary: Reflections on the utility of mask-making for exploring these themes.	5	Not reported	All participants were medical students at the University Park Regional Campus of Penn State College of Medicine.	Participants described impostorism iteratively through mask-making and qualitative reflections.	Not applicable	Individual Reflection	Students created a mask at five points during medical school (beginning of first year to graduation), reflecting on their evolving professional identity and impostorism through guided prompts.	1. Iterative reflection through art-making. 2. Guided prompts to explore and articulate impostor feelings. 3. Safe space for self-expression and identity exploration.	Not applicable.	Not applicable.	Not applicable.	Themes included: (1) Impostorism as pervasive and emotionally impactful; (2) Uncertainty about identity and future roles; (3) Identity integration improving confidence but requiring continuous effort.	Low to moderate	Qualitative study, limited by small sample size and single-institution setting.
DeCandia Vitoria A.	The Clinical Supervisor	2020	2019	United States of America	Siddiqui, Para	Qualitative: Case report	Case Series	To explore the integration of narrative therapy and interpersonal neurobiology techniques into clinical supervision as a means to alleviate imposter phenomenon among psychotherapists.	Primary: Emotional relief and self-perception improvement in supervisees experiencing imposter phenomenon. Secondary: Development of supervision techniques combining narrative therapy and neuroplasticity principles.	Not reported	Not reported	Psychotherapists in training or early career stages.	Supervisees reported intense feelings of inadequacy, shame, and self-doubt consistent with imposter phenomenon.	Not applicable.	Individual narrative therapy	Supervisory techniques using narrative therapy and interpersonal neurobiology included self-disclosure by the supervisor, narrative externalization of imposter thoughts, somatic awareness exercises, and guided re-storying to reconstruct supervisees' professional narratives.	1. Externalizing imposter feelings as separate from the self. 2. Using somatic markers to identify emotional triggers. 3. Re-storying narratives to focus on competence and prior successes. 4. Supervisor self-disclosure to normalize feelings of inadequacy.	Not applicable.	Not applicable.	Not applicable.	Supervisees reported reduced shame, increased self-compassion, and better tolerance for skill deficits during learning. Supervision helped them reclaim a sense of professional competence and emotional resilience.	Low	Case study
Zanchetta M., et al.	Frontiers in Psychology	2020	2019	Austria	Siddiqui, Para	Quantitative: RCT	Surveys administered pre-intervention (T0), post-intervention (T1), and 5 weeks post-intervention (T2).	To evaluate the effectiveness of coaching and training interventions in reducing impostor phenomenon (IP) scores, based on mindset theory.	Primary: Reduction in IP scores. Secondary: Changes in self-efficacy, attributional style, fear of negative evaluation, and tendency to cover up errors.	103	68% male, 32% female. Mean age 18.39 years (SD = 2.00).	Young employees undergoing professional training in two companies within the industrial sector.	Measured using the Clance Impostor Phenomenon Scale (CIPS). Baseline average IP score: 2.25 (on a 1-5 scale).	Clance Impostor Phenomenon Scale (CIPS).	Group and Individual Coaching	Coaching: One-on-one sessions focused on fostering a growth mindset through reflection and feedback exercises. Training: Group sessions focusing on theoretical input, goal-setting, and interpersonal skills.	1. Encouraging self-enhancing attributions. 2. Reducing fear of negative evaluation. 3. Promoting self-efficacy and cognitive reframing of mistakes.	Control group with no intervention	Coaching reduced IP scores significantly from T0 to T2, with the largest effect observed 5 weeks post-intervention (Cohen's d = 1.02). Training showed a moderate reduction in IP scores, while no significant changes were observed in the no-intervention group.	Coaching improved IP scores (p < 0.001), self-efficacy (p < 0.001), and reduced fear of negative evaluation (p = 0.017). Training improved knowledge acquisition significantly (p = 0.009).	Participants reported increased confidence, awareness of IP-related behaviors, and application of learned strategies to reduce impostor feelings.	High	RCT with well defined measures
